# Supplementary material for: Spatial Compartmentalization of the Microbiome between the Lumen and Crypts Is Lost in the Murine Cecum following the Process of Surgery, Including Overnight Fasting and Exposure to Antibiotics
Source: mSystems. 2020 Jun 9;5(3):e00377-20. doi: 10.1128/mSystems.00377-20 (PMC7289591; doi:10.1128/mSystems.00377-20)
Supplement: TABLE S2 [file mSystems.00377-20-st002.xlsx]

## Sheet: Sheet1
						BEFORE CONTROL ESV REMOVAL FOR THOSE MAPPING TO THE GENUS ACINETOBACER																											AFTER CONTROL ESV REMOVAL FOR THOSE MAPPING TO THE GENUS ACINETOBACER
SampleID	Run_Batch	Treatment	Location	Proximity	Mice	Seq_5	Seq_19	Seq_88	Seq_105	Seq_928	Seq_1545	Seq_2281	Seq_2556	Seq_2725	Seq_228	Seq_293	Seq_889	Seq_1246	Seq_1517	Seq_1799	Seq_2348	Seq_2473	Seq_2822	Seq_2932	Seq_3091	Seq_3133	Seq_3680	Seq_3790	Seq_4040	Seq_4701	Seq_5624		Seq_5	Seq_19	Seq_88	Seq_105	Seq_928	Seq_1545	Seq_2281	Seq_2556	Seq_2725	Seq_228	Seq_293	Seq_889	Seq_1246	Seq_1517	Seq_1799	Seq_2348	Seq_2473
H2O1RUN1	1_1	H2OControl	NA	NA	NA	0	10962	0	0	0	0	0	0	0	0	0	0	0	0	0	0	0	0	0	0	0	0	0	0	0	0		0	-43848	0	0	0	0	0	0	0	0	0	0	0	0	0	0	0
H2O2RUN1	1_1	H2OControl	NA	NA	NA	0	1690	0	0	0	0	0	0	0	0	0	0	0	0	0	0	0	0	0	0	0	0	0	0	0	0		0	-53120	0	0	0	0	0	0	0	0	0	0	0	0	0	0	0
CRYPT	1_1	NT	Crypt	Base	M1R1B1IS1	0	3086	0	0	0	0	0	0	0	0	0	0	0	0	0	136	0	0	0	0	0	0	0	0	0	0		0	-51724	0	0	0	0	0	0	0	0	0	0	0	0	0	136	0
LUMEN	1_1	NT	Lumen	Base	M1R1B1IS1	0	237	0	0	0	0	0	0	0	0	0	0	0	0	0	0	0	0	0	0	0	0	0	0	0	0		0	-54573	0	0	0	0	0	0	0	0	0	0	0	0	0	0	0
H2O1RUN2	2_1	H2OControl	NA	NA	NA	0	1554	0	0	0	0	0	0	0	0	0	0	0	0	0	0	0	0	0	0	0	0	0	0	0	0		0	-6216	0	-17020	-1905	0	-715	0	0	0	0	0	0	0	0	0	0
H2O2RUN2	2_1	H2OControl	NA	NA	NA	0	88	0	3404	381	0	143	0	0	0	0	0	0	0	0	0	0	0	0	0	0	0	0	0	0	0		0	-7682	0	-13616	-1524	0	-572	0	0	0	0	0	0	0	0	0	0
DCC4	2_1	NT	Crypt	Base	M4R2B1IS1	0	603	0	0	0	0	0	0	0	0	0	0	0	0	0	0	0	0	0	0	0	0	0	0	0	0		0	-7167	0	-17020	-1905	0	-715	0	0	0	0	0	0	0	0	0	0
DCL4	2_1	NT	Lumen	Base	M4R2B1IS1	0	38	0	0	0	0	0	0	0	0	0	0	0	0	0	0	0	0	0	0	0	0	0	0	0	0		0	-7732	0	-17020	-1905	0	-715	0	0	0	0	0	0	0	0	0	0
DCC1	2_1	NT	Crypt	Base	M1R2B1IS1	0	767	0	0	0	0	0	0	0	0	0	0	301	0	0	0	0	0	0	0	0	0	0	0	0	0		0	-7003	0	-17020	-1905	0	-715	0	0	0	0	0	301	0	0	0	0
DCL1	2_1	NT	Lumen	Base	M1R2B1IS1	0	82	0	0	0	0	0	0	0	12	0	0	0	0	0	0	0	0	0	0	0	0	0	0	0	0		0	-7688	0	-17020	-1905	0	-715	0	0	12	0	0	0	0	0	0	0
PCC1	2_1	NT	Crypt	Tip	M1R2B1IS1	0	147	0	0	0	0	0	0	0	0	580	0	0	0	0	0	0	0	0	0	0	0	0	0	0	0		0	-7623	0	-17020	-1905	0	-715	0	0	0	580	0	0	0	0	0	0
PCL1	2_1	NT	Lumen	Tip	M1R2B1IS1	0	1220	0	0	0	0	0	0	0	0	0	0	0	0	0	0	0	0	0	0	0	0	0	0	0	0		0	-6550	0	-17020	-1905	0	-715	0	0	0	0	0	0	0	0	0	0
PCC4	2_1	NT	Crypt	Tip	M4R2B1IS1	0	0	0	0	0	0	0	0	0	0	0	0	0	0	0	0	0	0	0	0	0	0	0	0	0	0		0	-7770	0	-17020	-1905	0	-715	0	0	0	0	0	0	0	0	0	0
PCL4	2_1	NT	Lumen	Tip	M4R2B1IS1	0	1491	0	0	0	0	0	0	0	0	0	0	0	0	0	0	0	0	0	0	0	0	0	0	0	0		0	-6279	0	-17020	-1905	0	-715	0	0	0	0	0	0	0	0	0	0
DCC2	2_1	NT	Crypt	Base	M2R2B1IS1	0	1273	0	0	0	0	0	0	0	0	0	0	0	0	0	0	0	0	0	0	0	0	0	0	0	0		0	-6497	0	-17020	-1905	0	-715	0	0	0	0	0	0	0	0	0	0
DCL2	2_1	NT	Lumen	Base	M2R2B1IS1	0	28	0	0	0	0	0	0	0	0	0	0	0	0	0	0	0	0	0	0	0	0	0	0	0	0		0	-7742	0	-17020	-1905	0	-715	0	0	0	0	0	0	0	0	0	0
PCC2	2_1	NT	Crypt	Tip	M2R2B1IS1	0	69	0	0	0	0	0	0	0	0	0	0	0	0	0	0	0	0	0	0	0	0	0	0	0	0		0	-7701	0	-17020	-1905	0	-715	0	0	0	0	0	0	0	0	0	0
PCL2	2_1	NT	Lumen	Tip	M2R2B1IS1	75	2212	0	0	0	0	0	0	0	0	0	0	0	0	0	0	0	0	0	0	0	0	0	0	0	0		75	-5558	0	-17020	-1905	0	-715	0	0	0	0	0	0	0	0	0	0
DCC3	2_1	NT	Crypt	Base	M3R2B1IS1	0	502	0	0	0	0	0	0	0	0	0	0	0	0	0	0	0	0	0	0	0	0	0	0	0	0		0	-7268	0	-17020	-1905	0	-715	0	0	0	0	0	0	0	0	0	0
DCL3	2_1	NT	Lumen	Base	M3R2B1IS1	0	679	0	0	0	0	0	0	0	0	0	0	0	0	198	0	0	0	0	0	0	0	0	0	0	0		0	-7091	0	-17020	-1905	0	-715	0	0	0	0	0	0	0	198	0	0
PCL3	2_1	NT	Lumen	Tip	M3R2B1IS1	0	1293	0	0	0	0	0	0	0	0	0	0	0	0	0	0	0	0	96	0	0	0	0	0	0	0		0	-6477	0	-17020	-1905	0	-715	0	0	0	0	0	0	0	0	0	0
A1Cr	3_1	NT	Crypt	Base	M1R3B1IS1	65	0	0	0	0	0	0	0	0	160	0	0	0	0	0	0	0	0	0	0	0	0	0	0	0	0		65	0	0	0	0	0	0	0	0	160	0	0	0	0	0	0	0
A1L	3_1	NT	Lumen	Base	M1R3B1IS1	0	0	0	0	0	0	0	0	0	0	0	0	0	0	0	0	0	0	0	0	0	0	0	0	0	0		0	0	0	0	0	0	0	0	0	0	0	0	0	0	0	0	0
A2Cr	3_1	NT	Crypt	Tip	M1R3B1IS1	0	88	0	0	0	0	0	0	0	0	0	0	0	0	0	0	0	0	0	88	0	0	0	0	0	0		0	88	0	0	0	0	0	0	0	0	0	0	0	0	0	0	0
A2L	3_1	NT	Lumen	Tip	M1R3B1IS1	0	0	0	0	0	0	0	0	0	0	0	0	0	0	0	0	0	0	0	0	0	0	0	0	0	0		0	0	0	0	0	0	0	0	0	0	0	0	0	0	0	0	0
H2O1RUN3	3_1	H2OControl	NA	NA	NA	0	0	0	0	0	0	0	0	0	0	0	0	0	0	0	0	0	0	0	0	0	0	0	0	0	0		0	0	0	0	0	0	0	0	0	0	0	0	0	0	0	0	0
H2O2RUN3	3_1	H2OControl	NA	NA	NA	0	0	0	0	0	0	0	0	0	0	0	0	0	0	0	0	0	0	0	0	0	0	0	0	0	0		0	0	0	0	0	0	0	0	0	0	0	0	0	0	0	0	0
A3Cr	3_1	NT	Crypt	Base	M2R3B1IS1	0	0	0	50	0	0	0	0	0	112	198	0	0	0	0	0	0	0	0	0	0	0	0	0	0	0		0	0	0	50	0	0	0	0	0	112	198	0	0	0	0	0	0
A3L	3_1	NT	Lumen	Base	M2R3B1IS1	0	0	0	0	0	0	0	0	0	0	0	0	0	0	0	0	0	0	0	0	0	0	0	0	0	0		0	0	0	0	0	0	0	0	0	0	0	0	0	0	0	0	0
A4Cr	3_1	NT	Crypt	Tip	M2R3B1IS1	0	0	0	0	0	0	0	0	0	0	0	0	0	0	0	0	0	0	0	0	0	0	0	0	0	0		0	0	0	0	0	0	0	0	0	0	0	0	0	0	0	0	0
A4L	3_1	NT	Lumen	Tip	M2R3B1IS1	2	0	0	0	0	0	0	0	0	0	0	0	0	0	0	0	0	0	0	0	0	0	0	0	0	0		2	0	0	0	0	0	0	0	0	0	0	0	0	0	0	0	0
A7Cr	3_1	SAH_POD1	Crypt	Base	M3R3B1IS1	0	0	0	0	0	0	0	0	0	0	23	0	0	0	0	0	0	0	0	0	0	0	0	0	0	0		0	0	0	0	0	0	0	0	0	0	23	0	0	0	0	0	0
A7L	3_1	SAH_POD1	Lumen	Base	M3R3B1IS1	0	0	0	0	0	0	0	0	0	0	0	175	0	0	0	0	0	0	0	0	0	0	0	0	0	0		0	0	0	0	0	0	0	0	0	0	0	175	0	0	0	0	0
A8Cr	3_1	SAH_POD1	Crypt	Tip	M3R3B1IS1	0	0	0	0	0	0	0	0	0	0	0	0	0	0	0	0	0	0	0	0	0	0	0	0	33	0		0	0	0	0	0	0	0	0	0	0	0	0	0	0	0	0	0
A8L	3_1	SAH_POD1	Lumen	Tip	M3R3B1IS1	13	0	0	0	0	0	0	0	0	0	0	0	0	0	0	0	0	0	0	0	0	0	0	0	0	17		13	0	0	0	0	0	0	0	0	0	0	0	0	0	0	0	0
A10Cr	3_1	SAH_POD1	Crypt	Tip	M4R3B1IS1	0	0	0	0	0	0	0	0	0	0	0	0	0	0	0	0	0	0	0	0	0	0	0	0	0	0		0	0	0	0	0	0	0	0	0	0	0	0	0	0	0	0	0
A10L	3_1	SAH_POD1	Lumen	Tip	M4R3B1IS1	0	0	0	0	0	0	0	0	0	0	0	0	0	0	0	0	0	0	0	0	0	0	0	0	0	0		0	0	0	0	0	0	0	0	0	0	0	0	0	0	0	0	0
A9Cr	3_1	SAH_POD1	Crypt	Base	M4R3B1IS1	7	0	0	0	0	0	0	0	0	0	0	0	0	0	0	0	0	0	0	0	0	0	0	0	0	0		7	0	0	0	0	0	0	0	0	0	0	0	0	0	0	0	0
A9L	3_1	SAH_POD1	Lumen	Base	M4R3B1IS1	0	0	0	0	0	0	0	0	0	0	52	0	0	0	0	0	0	0	0	0	0	0	0	0	0	0		0	0	0	0	0	0	0	0	0	0	52	0	0	0	0	0	0
A12Cr	3_1	SAH_POD1	Crypt	Tip	M5R3B1IS1	13	12	0	0	0	0	0	0	0	0	0	0	0	0	0	0	0	0	0	0	0	0	0	0	0	0		13	12	0	0	0	0	0	0	0	0	0	0	0	0	0	0	0
A12L	3_1	SAH_POD1	Lumen	Tip	M5R3B1IS1	0	0	0	0	0	0	0	0	0	0	0	0	0	0	0	0	0	0	0	0	0	0	0	0	0	0		0	0	0	0	0	0	0	0	0	0	0	0	0	0	0	0	0
F1Cr	3_1	SAH_POD2	Crypt	Base	M6R3B1IS1	0	0	0	49	0	0	0	0	0	0	0	0	0	0	0	0	0	0	0	0	0	63	59	0	0	0		0	0	0	49	0	0	0	0	0	0	0	0	0	0	0	0	0
F1L	3_1	SAH_POD2	Lumen	Base	M6R3B1IS1	0	0	0	0	0	0	0	0	0	0	0	143	0	0	0	0	0	0	0	0	0	0	0	0	0	0		0	0	0	0	0	0	0	0	0	0	0	143	0	0	0	0	0
F3Cr	3_1	SAH_POD2	Crypt	Base	M7R3B1IS1	0	0	0	0	0	0	0	0	0	0	0	0	0	0	0	0	0	0	0	0	0	0	0	0	0	0		0	0	0	0	0	0	0	0	0	0	0	0	0	0	0	0	0
F3L	3_1	SAH_POD2	Lumen	Base	M7R3B1IS1	0	0	0	0	0	0	0	0	0	0	0	76	0	0	0	0	0	0	0	0	0	0	0	0	0	0		0	0	0	0	0	0	0	0	0	0	0	76	0	0	0	0	0
F4Cr	3_1	SAH_POD2	Crypt	Tip	M7R3B1IS1	0	215	0	0	0	0	0	0	0	0	0	0	0	0	0	0	0	0	0	0	0	0	0	0	0	0		0	215	0	0	0	0	0	0	0	0	0	0	0	0	0	0	0
F4L	3_1	SAH_POD2	Lumen	Tip	M7R3B1IS1	0	0	0	0	0	0	0	0	0	0	0	0	0	0	0	0	0	0	0	0	0	0	0	0	0	0		0	0	0	0	0	0	0	0	0	0	0	0	0	0	0	0	0
F5Cr	3_1	SAH_POD2	Crypt	Base	M8R3B1IS1	0	499	0	0	0	0	0	0	0	0	0	0	0	0	0	0	0	0	0	0	0	0	0	0	0	0		0	499	0	0	0	0	0	0	0	0	0	0	0	0	0	0	0
F5L	3_1	SAH_POD2	Lumen	Base	M8R3B1IS1	0	0	0	0	0	0	0	0	0	0	0	0	0	0	0	0	0	0	0	0	0	0	0	0	0	0		0	0	0	0	0	0	0	0	0	0	0	0	0	0	0	0	0
F6Cr	3_1	SAH_POD2	Crypt	Tip	M8R3B1IS1	0	0	0	0	0	0	0	0	0	0	0	0	0	0	0	0	0	0	0	0	0	0	0	0	0	0		0	0	0	0	0	0	0	0	0	0	0	0	0	0	0	0	0
F6L	3_1	SAH_POD2	Lumen	Tip	M8R3B1IS1	0	0	0	0	0	0	0	0	0	0	0	0	0	0	0	0	0	0	0	0	0	0	0	0	0	0		0	0	0	0	0	0	0	0	0	0	0	0	0	0	0	0	0
A1AZN1	4_1	NT	Crypt	Base	M1R4B1IS1	5731	0	230	0	0	0	0	0	0	0	0	0	0	0	0	0	0	0	0	0	0	0	0	0	0	0		-20439	0	-755	-40	0	0	0	0	0	0	0	0	0	0	0	0	0
A2AZN1	4_1	NT	Lumen	Base	M1R4B1IS1	2011	0	84	0	0	0	0	0	0	0	0	0	0	0	0	0	0	0	0	0	0	0	0	0	0	0		-24159	0	-901	-40	0	0	0	0	0	0	0	0	0	0	0	0	0
A3AZN1	4_1	NT	Crypt	Tip	M1R4B1IS1	3028	0	116	0	0	0	0	0	0	0	0	0	0	243	0	0	0	0	0	0	0	0	0	0	0	0		-23142	0	-869	-40	0	0	0	0	0	0	0	0	0	243	0	0	0
A4AZN1	4_1	NT	Lumen	Tip	M1R4B1IS1	3396	0	154	0	0	0	0	0	0	0	0	0	0	0	0	0	0	0	0	0	0	0	0	0	0	0		-22774	0	-831	-40	0	0	0	0	0	0	0	0	0	0	0	0	0
A10AZN1	4_1	H2OControl	NA	NA	NA	5234	0	197	0	0	0	0	0	0	0	0	0	0	0	0	0	0	0	0	0	0	0	0	0	0	0		-20936	0	-788	-40	0	0	0	0	0	0	0	0	0	0	0	0	0
A9AZN1	4_1	H2OControl	NA	NA	NA	1652	0	0	8	0	0	0	0	0	0	0	0	0	0	0	0	0	0	0	0	0	0	0	0	0	0		-24518	0	-985	-32	0	0	0	0	0	0	0	0	0	0	0	0	0
A5AZN1	4_1	NT	Crypt	Base	M2R4B1IS1	2538	0	101	0	0	0	0	0	0	0	0	0	0	0	0	0	0	0	0	0	0	0	0	0	0	0		-23632	0	-884	-40	0	0	0	0	0	0	0	0	0	0	0	0	0
A6AZN1	4_1	NT	Lumen	Base	M2R4B1IS1	1089	0	0	0	0	0	0	0	0	0	0	0	0	0	0	0	0	0	0	0	0	0	0	0	0	0		-25081	0	-985	-40	0	0	0	0	0	0	0	0	0	0	0	0	0
A7AZN1	4_1	NT	Crypt	Tip	M2R4B1IS1	790	0	0	0	0	0	0	0	0	0	0	0	0	0	0	0	0	0	0	0	0	0	0	0	0	0		-25380	0	-985	-40	0	0	0	0	0	0	0	0	0	0	0	0	0
A8AZN1	4_1	NT	Lumen	Tip	M2R4B1IS1	1829	0	0	0	0	0	0	0	0	0	0	0	0	0	0	0	0	0	0	0	0	0	0	0	0	0		-24341	0	-985	-40	0	0	0	0	0	0	0	0	0	0	0	0	0
B1AZN1	4_2	NT	Crypt	Tip	M1R4B2IS1	6191	0	223	0	0	0	0	0	0	0	0	0	0	0	0	0	0	0	0	0	0	0	0	0	0	0		-4469	0	-192	0	0	0	0	0	-540	0	0	0	0	0	0	0	0
B2AZN1	4_2	NT	Lumen	Tip	M1R4B2IS1	32	0	0	0	0	0	0	0	0	0	0	0	0	0	0	0	0	0	0	0	0	0	0	0	0	0		-10628	0	-415	0	0	0	0	0	-540	0	0	0	0	0	0	0	0
B3AZN1	4_2	NT	Crypt	Base	M1R4B2IS1	1595	0	0	0	0	0	0	0	0	83	0	0	0	0	0	0	0	0	0	0	0	0	0	0	0	0		-9065	0	-415	0	0	0	0	0	-540	83	0	0	0	0	0	0	0
B4AZN1	4_2	NT	Lumen	Base	M1R4B2IS1	43	0	0	0	0	0	0	0	0	0	0	0	0	0	0	0	0	0	0	0	0	0	0	0	0	0		-10617	0	-415	0	0	0	0	0	-540	0	0	0	0	0	0	0	0
C11AZN1	4_2	H2OControl	NA	NA	NA	2132	0	83	0	0	0	0	0	108	0	0	0	0	0	0	0	0	0	0	0	0	0	0	0	0	0		-8528	0	-332	0	0	0	0	0	-432	0	0	0	0	0	0	0	0
C12AZN1	4_2	H2OControl	NA	NA	NA	4696	0	180	0	0	0	0	0	0	0	0	0	0	0	0	0	0	0	0	0	0	0	0	0	0	0		0	0	0	0	0	0	0	0	0	0	0	0	0	0	0	0	0
B5AZN1	4_2	NT	Crypt	Tip	M2R4B2IS1	3630	0	140	0	0	0	0	0	0	0	0	0	0	0	0	0	0	0	0	0	0	0	0	0	0	0		-7030	0	-275	0	0	0	0	0	-540	0	0	0	0	0	0	0	0
B6AZN1	4_2	NT	Lumen	Tip	M2R4B2IS1	23	0	0	0	0	0	0	0	0	0	0	0	0	0	0	0	0	0	0	0	0	0	0	0	0	0		-10637	0	-415	0	0	0	0	0	-540	0	0	0	0	0	0	0	0
B7AZN1	4_2	NT	Crypt	Base	M2R4B2IS1	1487	0	0	0	0	0	0	0	0	0	0	0	0	0	0	0	127	102	0	0	0	0	0	0	0	0		-9173	0	-415	0	0	0	0	0	-540	0	0	0	0	0	0	0	127
B8AZN1	4_2	NT	Lumen	Base	M2R4B2IS1	9	0	0	0	0	0	0	0	0	0	0	0	0	0	0	0	0	0	0	0	0	0	0	0	0	0		-10651	0	-415	0	0	0	0	0	-540	0	0	0	0	0	0	0	0
B9AZN1	4_2	NT	Crypt	Tip	M3R4B2IS1	4602	0	177	0	0	0	0	0	0	0	0	0	0	0	0	0	0	0	0	0	0	0	0	50	0	0		-6058	0	-238	0	0	0	0	0	-540	0	0	0	0	0	0	0	0
B10AZN1	4_2	NT	Lumen	Tip	M3R4B2IS1	1580	0	0	0	0	0	0	0	0	0	0	0	0	0	0	0	0	0	0	0	0	0	0	0	0	0		-9080	0	-415	0	0	0	0	0	-540	0	0	0	0	0	0	0	0
B11AZN1	4_2	NT	Crypt	Base	M3R4B2IS1	4336	0	149	0	0	0	0	0	0	0	0	0	0	0	0	0	0	0	0	0	0	0	0	0	0	0		-6324	0	-266	0	0	0	0	0	-540	0	0	0	0	0	0	0	0
B12AZN1	4_2	NT	Lumen	Base	M3R4B2IS1	578	0	0	0	0	0	0	0	0	0	0	0	0	0	0	0	0	0	0	0	0	0	0	0	0	0		-10082	0	-415	0	0	0	0	0	-540	0	0	0	0	0	0	0	0
C1AZN1	4_2	NT	Crypt	Base	M4R4B2IS1	3822	0	149	0	0	0	0	0	0	0	0	0	0	0	0	0	0	0	0	0	0	0	0	0	0	0		-6838	0	-266	0	0	0	0	0	-540	0	0	0	0	0	0	0	0
C2AZN1	4_2	NT	Lumen	Base	M4R4B2IS1	13	0	0	0	0	0	0	0	0	0	0	0	0	0	0	0	0	0	0	0	0	0	0	0	0	0		-10647	0	-415	0	0	0	0	0	-540	0	0	0	0	0	0	0	0
F1AZN1	4_5	NT	Crypt	Tip	M1R4B5IS2	3226	0	124	0	0	0	0	0	0	0	0	0	0	0	0	0	0	0	0	0	0	0	0	0	0	0		-2834	0	124	0	0	0	0	0	0	0	0	0	0	0	0	0	0
F2AZN1	4_5	NT	Lumen	Tip	M1R4B5IS2	261	0	0	0	0	0	0	0	0	0	0	0	0	0	0	0	0	0	0	0	0	0	0	0	0	0		-5799	0	0	0	0	0	0	0	0	0	0	0	0	0	0	0	0
F3AZN1	4_5	NT	Crypt	Base	M1R4B5IS2	1391	0	0	0	0	0	0	0	0	0	0	0	0	0	0	0	0	0	0	0	0	0	0	0	0	0		-4669	0	0	0	0	0	0	0	0	0	0	0	0	0	0	0	0
F4AZN1	4_5	NT	Lumen	Base	M1R4B5IS2	7	0	0	0	0	0	0	0	0	0	0	0	0	0	0	0	0	0	0	0	0	0	0	0	0	0		-6053	0	0	0	0	0	0	0	0	0	0	0	0	0	0	0	0
G10AZN1	4_5	H2OControl	NA	NA	NA	1143	0	0	0	0	0	0	0	0	0	0	0	0	0	0	0	0	0	0	0	0	0	0	0	0	0		-4572	0	0	0	0	0	0	0	0	0	0	0	0	0	0	0	0
G11AZN1	4_5	H2OControl	NA	NA	NA	6193	0	216	0	0	238	0	121	0	0	0	0	0	0	0	0	0	0	0	0	0	0	0	0	0	0		-24772	0	-864	0	0	-952	0	-484	0	0	0	0	0	0	0	0	0
G7AZN1	4_5	H2OControl	NA	NA	NA	1212	0	0	0	0	0	0	0	0	0	0	0	0	0	0	0	0	0	0	0	0	0	0	0	0	0		-4848	0	0	0	0	0	0	0	0	0	0	0	0	0	0	0	0
G8AZN1	4_5	H2OControl	NA	NA	NA	2621	0	92	0	0	0	0	0	0	0	0	0	0	0	0	0	0	0	0	0	0	0	0	0	0	0		-10484	0	-368	0	0	0	0	0	0	0	0	0	0	0	0	0	0
F5AZN1	4_5	NT	Crypt	Tip	M2R4B5IS3	4872	0	175	0	0	0	0	0	0	0	0	0	0	0	0	0	0	0	0	0	0	0	0	0	0	0		-8233	0	-285	0	0	0	0	0	0	0	0	0	0	0	0	0	0
F7AZN1	4_5	NT	Crypt	Base	M2R4B5IS3	2101	0	90	0	0	0	0	0	0	0	0	0	0	0	0	0	0	0	0	0	0	0	0	0	0	0		-11004	0	-370	0	0	0	0	0	0	0	0	0	0	0	0	0	0
F8AZN1	4_5	NT	Lumen	Base	M2R4B5IS3	45	0	0	0	0	0	0	0	0	0	0	0	0	0	0	0	0	0	0	0	0	0	0	0	0	0		-13060	0	-460	0	0	0	0	0	0	0	0	0	0	0	0	0	0
F9AZN1	4_5	NT	Crypt	Tip	M3R4B5IS1	1857	0	70	0	0	0	0	0	0	0	0	0	0	0	0	0	0	0	0	0	0	0	0	0	0	0		-29108	-54810	-1010	-17020	-1905	-1190	-715	-605	-540	0	0	0	0	0	0	0	0
F10AZN1	4_5	NT	Lumen	Tip	M3R4B5IS1	158	0	0	0	0	0	0	0	0	0	0	0	0	0	0	0	0	0	0	0	0	0	0	0	0	0		-30807	-54810	-1080	-17020	-1905	-1190	-715	-605	-540	0	0	0	0	0	0	0	0
F11AZN1	4_5	NT	Crypt	Base	M3R4B5IS1	2497	0	93	0	0	0	0	0	0	0	0	0	0	0	0	0	0	0	0	0	0	0	0	0	0	0		-28468	-54810	-987	-17020	-1905	-1190	-715	-605	-540	0	0	0	0	0	0	0	0
F12AZN1	4_5	NT	Lumen	Base	M3R4B5IS1	109	0	0	0	0	0	0	0	0	0	0	0	0	0	0	0	0	0	0	0	0	0	0	0	0	0		-30856	-54810	-1080	-17020	-1905	-1190	-715	-605	-540	0	0	0	0	0	0	0	0
G1AZN1	4_5	NT	Crypt	Tip	M4R4B5IS4	1043	0	0	0	0	0	0	0	0	0	0	0	0	0	0	0	0	0	0	0	0	0	0	0	0	0		-4672	0	0	0	0	0	0	0	0	0	0	0	0	0	0	0	0
G2AZN1	4_5	NT	Lumen	Tip	M4R4B5IS4	2354	0	0	0	0	0	0	0	0	0	0	0	0	0	0	0	0	0	0	0	0	0	0	0	0	0		-3361	0	0	0	0	0	0	0	0	0	0	0	0	0	0	0	0
G3AZN1	4_5	NT	Crypt	Base	M4R4B5IS4	1809	0	0	0	0	0	0	0	0	0	0	0	0	0	0	0	0	0	0	0	0	0	0	0	0	0		-3906	0	0	0	0	0	0	0	0	0	0	0	0	0	0	0	0
G4AZN1	4_5	NT	Lumen	Base	M4R4B5IS4	238	0	0	0	0	0	0	0	0	0	0	0	0	0	0	0	0	0	0	0	0	0	0	0	0	0		-5477	0	0	0	0	0	0	0	0	0	0	0	0	0	0	0	0
G5AZN1	4_5	NT	Crypt	Base	M5R4B5IS5	3807	0	133	0	0	0	0	0	0	0	0	0	0	0	0	0	0	0	0	0	86	0	0	0	0	0		-27158	0	-947	0	0	-1190	0	-605	0	0	0	0	0	0	0	0	0
G6AZN1	4_5	NT	Lumen	Base	M5R4B5IS5	272	0	0	0	0	0	0	0	0	0	0	0	0	0	0	0	0	0	0	0	0	0	0	0	0	0		-30693	0	-1080	0	0	-1190	0	-605	0	0	0	0	0	0	0	0	0
B1AZNT	5_1	NT	Crypt	Tip	M1R5B1IS1	2	0	0	0	0	0	0	0	0	0	0	0	0	0	0	0	0	0	0	0	0	0	0	0	0	0		2	0	0	0	0	0	0	0	0	0	0	0	0	0	0	0	0
C1AZNT	5_1	NT	Lumen	Tip	M1R5B1IS1	0	0	0	0	0	0	0	0	0	0	0	0	0	0	0	0	0	0	0	0	0	0	0	0	0	0		0	0	0	0	0	0	0	0	0	0	0	0	0	0	0	0	0
D1AZNT	5_1	NT	Mucus	Tip	M1R5B1IS1	0	0	0	0	0	0	0	0	0	0	0	0	0	0	0	0	0	0	0	0	0	0	0	0	0	0		0	0	0	0	0	0	0	0	0	0	0	0	0	0	0	0	0
F1AZNT	5_1	NT	Crypt	Tip	M1R5B1IS2	0	0	0	0	0	0	0	0	0	0	0	0	0	0	0	0	0	0	0	0	0	0	0	0	0	0		0	0	0	0	0	0	0	0	0	0	0	0	0	0	0	0	0
G1AZNT	5_1	NT	Lumen	Tip	M1R5B1IS2	0	0	0	0	0	0	0	0	0	0	0	0	0	0	0	0	0	0	0	0	0	0	0	0	0	0		0	0	0	0	0	0	0	0	0	0	0	0	0	0	0	0	0
H1AZNT	5_1	NT	Mucus	Tip	M1R5B1IS2	0	0	0	0	0	0	0	0	0	0	0	0	0	0	0	0	0	0	0	0	0	0	0	0	0	0		0	0	0	0	0	0	0	0	0	0	0	0	0	0	0	0	0
B2AZNT	5_1	NT	Crypt	Tip	M1R5B1IS3	1886	0	0	0	0	0	0	0	0	0	0	0	0	0	0	0	0	0	0	0	0	0	0	0	0	0		1886	0	0	0	0	0	0	0	0	0	0	0	0	0	0	0	0
C2AZNT	5_1	NT	Lumen	Tip	M1R5B1IS3	0	0	0	0	0	0	0	0	0	0	0	0	0	0	0	0	0	0	0	0	0	0	0	0	0	0		0	0	0	0	0	0	0	0	0	0	0	0	0	0	0	0	0
D2AZNT	5_1	NT	Mucus	Tip	M1R5B1IS3	0	0	0	0	0	0	0	0	0	0	0	0	0	0	0	0	0	0	0	0	0	0	0	0	0	0		0	0	0	0	0	0	0	0	0	0	0	0	0	0	0	0	0
F2AZNT	5_1	NT	Crypt	Tip	M2R5B1IS4	0	0	0	0	0	0	0	0	0	0	0	0	0	0	0	0	0	0	0	0	0	0	0	0	0	0		0	0	0	0	0	0	0	0	0	0	0	0	0	0	0	0	0
A3AZNT	5_1	NT	Lumen	Tip	M2R5B1IS4	0	0	0	0	0	0	0	0	0	0	0	0	0	0	0	0	0	0	0	0	0	0	0	0	0	0		0	0	0	0	0	0	0	0	0	0	0	0	0	0	0	0	0
C3AZNT	5_1	NT	Mucus	Tip	M2R5B1IS4	0	0	0	0	0	0	0	0	0	0	0	0	0	0	0	0	0	0	0	0	0	0	0	0	0	0		0	0	0	0	0	0	0	0	0	0	0	0	0	0	0	0	0
E3AZNT	5_1	NT	Crypt	Tip	M2R5B1IS5	0	0	0	0	0	0	0	0	0	0	0	0	0	0	0	0	0	0	0	0	0	0	0	0	0	0		0	0	0	0	0	0	0	0	0	0	0	0	0	0	0	0	0
F3AZNT	5_1	NT	Lumen	Tip	M2R5B1IS5	0	0	0	0	0	0	0	0	0	0	0	0	0	0	0	0	0	0	0	0	0	0	0	0	0	0		0	0	0	0	0	0	0	0	0	0	0	0	0	0	0	0	0
G3AZNT	5_1	NT	Mucus	Tip	M2R5B1IS5	0	0	0	0	0	0	0	0	0	0	0	0	0	0	0	0	0	0	0	0	0	0	0	0	0	0		0	0	0	0	0	0	0	0	0	0	0	0	0	0	0	0	0
B3AZNT	5_1	NT	Lumen	Tip	M2R5B1IS4	0	0	0	0	0	0	0	0	0	0	0	0	0	0	0	0	0	0	0	0	0	0	0	0	0	0		0	0	0	0	0	0	0	0	0	0	0	0	0	0	0	0	0
G2AZNT	5_1	NT	Lumen	Tip	M2R5B1IS4	0	0	0	0	0	0	0	0	0	0	0	0	0	0	0	0	0	0	0	0	0	0	0	0	0	0		0	0	0	0	0	0	0	0	0	0	0	0	0	0	0	0	0
H2AZNT	5_1	NT	Lumen	Tip	M2R5B1IS4	0	0	0	0	0	0	0	0	0	0	0	0	0	0	0	0	0	0	0	0	0	0	0	0	0	0		0	0	0	0	0	0	0	0	0	0	0	0	0	0	0	0	0
A4AZNT	5_1	NT	Crypt	Tip	M2R5B1IS6	0	0	0	0	0	0	0	0	0	0	0	0	0	0	0	0	0	0	0	0	0	0	0	0	0	0		0	0	0	0	0	0	0	0	0	0	0	0	0	0	0	0	0
B4AZNT	5_1	NT	Lumen	Tip	M2R5B1IS7	0	0	0	0	0	0	0	0	0	0	0	0	0	0	0	0	0	0	0	0	0	0	0	0	0	0		0	0	0	0	0	0	0	0	0	0	0	0	0	0	0	0	0
C4AZNT	5_1	NT	Mucus	Tip	M2R5B1IS7	0	0	0	211	0	0	0	0	0	0	0	0	0	0	0	0	0	0	0	0	0	0	0	0	0	0		0	0	0	211	0	0	0	0	0	0	0	0	0	0	0	0	0
A1AZNT	5_1	H2OControl	NA	NA	NA	0	0	0	0	0	0	0	0	0	0	0	0	0	0	0	0	0	0	0	0	0	0	0	0	0	0		0	0	0	0	0	0	0	0	0	0	0	0	0	0	0	0	0
E1AZNT	5_1	H2OControl	NA	NA	NA	0	0	0	0	0	0	0	0	0	0	0	0	0	0	0	0	0	0	0	0	0	0	0	0	0	0		0	0	0	0	0	0	0	0	0	0	0	0	0	0	0	0	0
A2AZNT	5_1	H2OControl	NA	NA	NA	0	0	0	0	0	0	0	0	0	0	0	0	0	0	0	0	0	0	0	0	0	0	0	0	0	0		0	0	0	0	0	0	0	0	0	0	0	0	0	0	0	0	0
E2AZNT	5_1	H2OControl	NA	NA	NA	0	0	0	0	0	0	0	0	0	0	0	0	0	0	0	0	0	0	0	0	0	0	0	0	0	0		0	0	0	0	0	0	0	0	0	0	0	0	0	0	0	0	0
D3AZNT	5_1	H2OControl	NA	NA	NA	0	0	0	0	0	0	0	0	0	0	0	0	0	0	0	0	0	0	0	0	0	0	0	0	0	0		0	0	0	0	0	0	0	0	0	0	0	0	0	0	0	0	0
H3AZNT	5_1	H2OControl	NA	NA	NA	0	0	0	0	0	0	0	0	0	0	0	0	0	0	0	0	0	0	0	0	0	0	0	0	0	0		0	0	0	0	0	0	0	0	0	0	0	0	0	0	0	0	0
D4AZNT	5_1	H2OControl	NA	NA	NA	0	0	0	0	0	0	0	0	0	0	0	0	0	0	0	0	0	0	0	0	0	0	0	0	0	0		0	0	0	0	0	0	0	0	0	0	0	0	0	0	0	0	0
CeP4cryptsPlateAZC1	6_1	NT	Crypt	Tip	M4R6B1IS1	0	0	0	0	0	0	0	0	0	0	285	0	0	0	0	0	0	0	0	0	0	0	0	0	0	0		0	0	0	0	0	0	0	0	0	0	285	0	0	0	0	0	0
CeP4lumenPlateAZE1	6_1	NT	Lumen	Tip	M4R6B1IS2	0	0	0	0	0	0	0	0	0	0	0	0	0	0	0	0	0	0	0	0	0	0	0	0	0	0		0	0	0	0	0	0	0	0	0	0	0	0	0	0	0	0	0
CeP4mucusPlateAZH1	6_1	NT	Mucus	Tip	M4R6B1IS3	0	0	0	0	0	0	0	0	0	0	0	0	0	0	0	0	0	0	0	0	0	0	0	0	0	0		0	0	0	0	0	0	0	0	0	0	0	0	0	0	0	0	0
CeP4cryptsPlateAZD2	6_1	NT	Crypt	Tip	M4R6B1IS5	0	0	0	0	0	0	0	0	0	0	0	0	0	0	0	0	0	0	0	0	0	0	0	0	0	0		0	0	0	0	0	0	0	0	0	0	0	0	0	0	0	0	0
CeP4mucusPlateAZA3	6_1	NT	Mucus	Tip	M4R6B1IS7	0	0	0	0	0	0	0	0	0	0	0	0	0	0	0	0	0	0	0	0	0	0	0	0	0	0		0	0	0	0	0	0	0	0	0	0	0	0	0	0	0	0	0
CeP4cryptsPlateAZB2	6_1	NT	Crypt	Tip	M4R6B1IS4	0	0	0	0	0	0	0	0	0	0	0	0	0	0	0	0	0	0	0	0	0	0	0	0	0	0		0	0	0	0	0	0	0	0	0	0	0	0	0	0	0	0	0
Kitcontrol040819	6_1	Empty	NA	NA	NA	0	0	0	0	0	0	0	0	0	0	0	0	0	0	0	0	0	0	0	0	0	0	0	0	0	0		0	0	0	0	0	0	0	0	0	0	0	0	0	0	0	0	0
Kitcontrol041719	6_1	Empty	NA	NA	NA	0	0	0	0	0	0	0	0	0	0	0	0	0	0	0	0	0	0	0	0	0	0	0	0	0	0		0	0	0	0	0	0	0	0	0	0	0	0	0	0	0	0	0
kitcontrol042419	6_1	Empty	NA	NA	NA	0	0	0	0	0	0	0	0	0	0	0	0	0	0	0	0	0	0	0	0	0	0	0	0	0	0		0	0	0	0	0	0	0	0	0	0	0	0	0	0	0	0	0
Envcontrol040819	6_1	H2OControl	NA	NA	NA	0	0	0	0	0	0	0	0	0	0	0	0	0	0	0	0	0	0	0	0	0	0	0	0	0	0		0	0	0	0	0	0	0	0	0	0	0	0	0	0	0	0	0
Envcontrol041019	6_1	H2OControl	NA	NA	NA	0	0	0	0	0	0	0	0	0	0	0	0	0	0	0	0	0	0	0	0	0	0	0	0	0	0		0	0	0	0	0	0	0	0	0	0	0	0	0	0	0	0	0
Envcontrol041719	6_1	H2OControl	NA	NA	NA	0	0	0	0	0	0	0	0	0	0	0	0	0	0	0	0	0	0	0	0	0	0	0	0	0	0		0	0	0	0	0	0	0	0	0	0	0	0	0	0	0	0	0
Envcontrol041819	6_1	H2OControl	NA	NA	NA	0	0	0	0	0	0	0	0	0	0	0	0	0	0	0	0	0	0	0	0	0	0	0	0	0	0		0	0	0	0	0	0	0	0	0	0	0	0	0	0	0	0	0
Envcontrol042219	6_1	H2OControl	NA	NA	NA	0	0	0	0	0	0	0	0	0	0	0	0	0	0	0	0	0	0	0	0	0	0	0	0	0	0		0	0	0	0	0	0	0	0	0	0	0	0	0	0	0	0	0
Envcontrol042419	6_1	H2OControl	NA	NA	NA	0	0	0	0	0	0	0	0	0	0	0	0	0	0	0	0	0	0	0	0	0	0	0	0	0	0		0	0	0	0	0	0	0	0	0	0	0	0	0	0	0	0	0
Envcontrol042519	6_1	H2OControl	NA	NA	NA	0	0	0	0	0	0	0	0	0	0	0	0	0	0	0	0	0	0	0	0	0	0	0	0	0	0		0	0	0	0	0	0	0	0	0	0	0	0	0	0	0	0	0
						101346	28835	2976	3722	381	238	143	121	108	367	1138	394	301	243	198	136	127	102	96	88	86	63	59	50	33	17		-653000	-541735	-22679	-354098	-39624	-8092	-14872	-4114	-10152	367	1138	394	301	243	198	136	127
[truncated: 9 more columns]
